# Supplementary material for: GnRH Antagonists Produce Differential Modulation of the Signaling Pathways Mediated by GnRH Receptors
Source: Int J Mol Sci. 2019 Nov 7;20(22):5548. doi: 10.3390/ijms20225548 (PMC6888270; doi:10.3390/ijms20225548)
Supplement: Supplementary file 1 [file ijms-20-05548-s001.zip]

Archive with 8 entries (8 files):
- Supplementary Figure captions.docx
- Figure S1.tif
- Figure S2.tif
- Figure S3.tif
- Figure S4.tif
- Figure S5.tif
- Figure S6.tif
- Table S1.xlsx
