# Supplementary material for: GnRH Antagonists Produce Differential Modulation of the Signaling Pathways Mediated by GnRH Receptors
Source: Int J Mol Sci. 2019 Nov 7;20(22):5548. doi: 10.3390/ijms20225548 (PMC6888270; doi:10.3390/ijms20225548)
Supplement: Supplementary file 1 [file ijms-20-05548-s001.zip › Table S1.xlsx]

## Sheet: AUC SH-SY5Y
Supplementary Table 1. GnRH-antagonist dose-dependent AUCs of the kinetics of intracellular Ca2+ response in SH-SY5Y/GnRHR cells.
no antagonist	99005±11580
	Cetrorelix	Ganirelix	Teverelix
1 pM	105586±22643	93877±14161	143555±29053
10 pM	103653±11947	113983±12281	128010±27347
100 pM	118914±31558	116076±24125	110248±22209
1 nM	81413±26479	75460±15613	96368±17786
10 nM	81282±26769	83904±19566	81812±12486
20 nM	58382±8030	52343±8665	38199±10646
100 nM	46414±15714	82720±17902	76018±13231
1 uM	13355±4381*	6523±3056*	5686±3292*
Bold: Kruskal-Wallis test and Dunn's post-test after correction for multiple comparisons (means±SEM; p<0.05; n=6)
*Significant versus no antagonist
